# Supplementary material for: Pneumococcal Infection and Vaccination-Related Knowledge, Attitudes and Practices Among Saudi Residents
Source: Pathogens. 2025 Jul 18;14(7):711. doi: 10.3390/pathogens14070711 (PMC12299447; doi:10.3390/pathogens14070711)
Supplement: Supplementary file 1 [file pathogens-14-00711-s001.zip]

Archive with 1 entries (1 files):
- pathogens-3717109-supplementary.pdf
